# Supplementary material for: A qualitative evaluation of treatment fidelity alongside a pilot trial of a novel therapy for pediatric Inflammatory Bowel Disease
Source: PLoS One. 2024 Jul 30;19(7):e0292709. doi: 10.1371/journal.pone.0292709 (PMC11288461; doi:10.1371/journal.pone.0292709)
Supplement: S1 Data — (XLSX) [file pone.0292709.s002.xlsx]

## Sheet: INDUCTIVE CODING
CODES (CONVENTIONAL CONTENT ANALYSIS)								FILES	REFERENCES
Illness related issues ILLNESS								0	0
	Adjusting to the illness ILLNESS							17	107
	Change in parenting role due to illness ILLNESS							13	36
	Dealing with inequity and discrimination during treatment ILLNESS							3	7
	Managing illness and household goals ILLNESS							1	3
	Managing illness and immigration goals ILLNESS							5	10
	Managing illness and school goals ILLNESS							1	1
	Managing illness and trial goals ILLNESS							6	8
	Managing illness and work goals ILLNESS							9	23
	Managing illness in the context of COVID (favourable) ILLNESS							3	4
	Managing illness in the context of COVID (unfavourable) ILLNESS							2	2
	Parent also had illness ILLNESS							3	3
	Support from family members to manage illness ILLNESS							2	2
	Support from medical staff to manage illness ILLNESS							3	3
	Support from parent to manage illness ILLNESS							2	2
Overall Demands of the trial								2	2
	Barriers to trial related goals TRIAL B							0	0
		Adjusting to the illness TRIAL B						23	122
		Age or developmental stage of child TRIAL B						6	24
		Anticipating that participation my not be fun TRIAL B						3	3
		Being away from home making it difficult to do intervention activities TRIAL B						1	1
		Challenges establishing routines TRIAL B						4	4
		Changes in daily routines disrupting trial activities TRIAL B						2	3
		Child refuses to undertake intervention activities TRIAL B						1	1
		COVID-related changes to daily life TRIAL B						1	5
		Did not feel better due to participating TRIAL B						3	5
		Duration of intervention was challenging TRIAL B						1	2
		Family time TRIAL B						4	10
		Feeling forced by parent to take part TRIAL B						1	1
		Feeling overwhelmed TRIAL B						1	2
		Feeling stressed TRIAL B						4	4
		Feeling unwell TRIAL B						3	6
		Having to remember to do trial activities TRIAL B						1	1
		Intervention fatigue TRIAL B						1	1
		Intervention participation is time consuming overall TRIAL B						1	2
		Intervention was not top priority TRIAL B						2	2
		Not feeling organized in life overall TRIAL B						2	3
		Overall trial participation was difficult at the beginning TRIAL B						1	1
		Parent not motivated to participate TRIAL B						1	1
		Participation was low priority TRIAL B						1	1
		Research demands TRIAL B						1	2
		Roles and responsibilities within family unit TRIAL B						4	7
		School conflicting with intervention participation TRIAL B						4	4
		Socializing interfering with trial activities TRIAL B						6	8
		Storing packaging TRIAL B						2	3
		Trail activities perceived to be annoying TRIAL B						2	3
		Trial activities were difficult TRIAL B						2	2
		Work conflicts TRIAL B						2	3
	Enablers of trial related goals TRIAL E							5	7
		Adjusting for changes in routines TRIAL E						27	200
		Age or developmental stage of child TRIAL E						2	3
		Child's willingness to do intervention activities TRIAL E						1	1
		Covid restrictions made trial participation easier TRIAL E						8	8
		Having routines TRIAL E						6	9
		Importance TRIAL E						9	18
		Information provided in trial booklet TRIAL E						2	3
		No financial cost TRIAL E						5	6
		Not having to physically attend school TRIAL E						1	1
		Not time consuming TRIAL E						2	2
		Overall participation was not difficult TRIAL E						2	2
		Performance of trial activities became more automatic over time TRIAL E						13	24
		Planning to manage demands of trial and life TRIAL E						3	3
		Previously participated in research studies TRIAL E						3	4
		Sense of commitment, responsibility, motivation to take part TRIAL E						2	3
		Support provided by family and friends TRIAL E						9	19
		Support provided by medical team TRIAL E						6	10
		Support provided by others TRIAL E						0	0
		Support provided by parent TRIAL E						1	2
		Support provided by study team TRIAL E						10	10
		Supporting child to participate is consistent with parenting role TRIAL E						7	10
		Trial activities did not interfere too much with daily life TRIAL E						1	1
		Trial activities facilitated a sense of control over the condition TRIAL E						8	18
		Trial participation got easier over time TRIAL E						1	1
		Trial participation is consistent with identity TRIAL E						3	4
		Using reminders for trial activities TRIAL E						1	1
		Valued outcomes support trial participation TRIAL E						3	4
	Reasons for participating REASON P							18	33
		Advance understanding of the disease REASON P						28	121
		Appeal of natural or food-based intervention REASON P						25	44
		Child felt pressured by parent to participate REASON P						4	6
		Child or youth wanted to participate REASON P						1	3
		Credit for volunteer hours REASON P						7	7
		It was the right thing to do REASON P						3	5
		Low risk REASON P						2	3
		Not too demanding REASON P						4	5
		Parent also has condition REASON P						1	1
		Parent wanted child to participate REASON P						2	3
		Research was considered important or valued REASON P						4	4
		Thought participation would be fun REASON P						10	17
		To benefit the child REASON P						1	2
		To help the doctor REASON P						10	16
	Reasons for withdrawal REASON W							3	5
		Advised by doctor or research staff REASON W						8	17
		Child refused to participate REASON W						7	14
Trial activities								1	2
	Diary							0	0
		Adherence DIARY						0	0
		Barriers to using diary DIARY B						24	46
			Burden DIARY B					22	60
			Changes in routine DIARY B					1	4
			Child is unwell DIARY B					1	1
			Concern about book being damaged DIARY B					1	1
			Design of self-monitoring exercise DIARY B					1	1
			Diary in a different location from starches DIARY B					1	2
			Did not have symptoms so nothing to record DIARY B					1	2
			Difficulty DIARY B					13	13
			Difficulty recalling what happened DIARY B					1	2
			Establishing a routine DIARY B					4	4
			Filling in diary was not part of a routine DIARY B					1	2
			Forgetting or having to remember DIARY B					2	2
			Lack of interest or motivation in completing the diary DIARY B					6	8
			Lost the diary DIARY B					2	3
			Not enough space to record everything DIARY B					1	1
			Not feeling well DIARY B					2	3
			Not sure if it was important to the research DIARY B					1	1
			Not sure what to report in diary DIARY B					2	2
		Enablers of using diary DIARY E						3	8
			Ability to recall actions DIARY E					19	57
			Child or youth took responsibility for completing or tracking DIARY E					1	1
			Cue to action DIARY E					4	5
			Easy to use DIARY E					7	9
			Fun to use DIARY E					10	13
			Good to track progress DIARY E					3	4
			Having a routine DIARY E					5	9
			Helped child to feel more in control of illness DIARY E					3	5
			Not time consuming DIARY E					1	1
			Reminders from parent DIARY E					1	1
			Reminders on phone DIARY E					2	2
			Support from parent DIARY E					2	2
			Used as a tool to stay organized DIARY E					2	3
	Medication							2	2
		Adherence MEDS						0	0
		Barriers to taking meds MEDS B						13	19
			Adjusting to illness MEDS B					26	173
			Challenging MEDS B					4	6
			Challenging to build a routine MEDS B					11	16
			Changes in daily routines MEDS B					4	6
			Child refuses to take meds MEDS B					1	2
			Conflicting with family routines MEDS B					1	2
			Difficulty recovering after a setback MEDS B					1	1
			Difficulty taking pills MEDS B					1	2
			Feeling overwhelmed MEDS B					5	6
			Feeling too ill to take meds MEDS B					1	2
			Forgetting to take meds or difficulty remembering MEDS B					3	5
			Having a medical procedure MEDS B					7	10
			Having to take enema was unpleasant MEDS B					2	2
			Having to take with food MEDS B					1	1
			Injections or infusions were unpleasant MEDS B					1	1
			Intervention fatigue MEDS B					4	8
			Lower dose frequency MEDS B					3	3
			Mood MEDS B					1	2
			More difficult at the beginning MEDS B					1	1
			Not considered important MEDS B					2	2
			Not feeling better after taking meds MEDS B					1	1
			Not feeling unwell so easy to forget MEDS B					2	4
			Not wanting to give or receive injection MEDS B					1	2
			Number of meds to be taken MEDS B					8	16
			Pain from injections MEDS B					9	15
			Pills difficult to cut MEDS B					5	5
			Problem with prescriptions MEDS B					1	1
			School MEDS B					1	1
			Side effects from medications MEDS B					2	2
			Size of pills MEDS B					6	14
			Sport MEDS B					1	2
			Stressful or frustrating MEDS B					1	2
			Taste of meds MEDS B					10	12
			Time consuming MEDS B					3	3
			Travel or being away from home MEDS B					5	7
		Enablers of taking meds MEDS E						6	8
			Commitment MEDS E					27	158
			Consistent context MEDS E					3	3
			Cues to action MEDS E					4	5
			Fewer meds or lower dose frequency MEDS E					6	9
			Got easier over time MEDS E					5	7
			Habit MEDS E					6	9
			Having a routine MEDS E					1	2
			Importance MEDS E					14	23
			More consistent routines due to COVID MEDS E					2	2
			Motivated to take meds to feel better MEDS E					1	2
			Not having difficulty swallowing pills MEDS E					7	10
			Not having to physically attend school MEDS E					2	2
			Pairing with food MEDS E					3	3
			Pairing with meds for other conditions MEDS E					1	3
			Pairing with starch MEDS E					1	2
			Remembering MEDS E					3	6
			Reminders on phone MEDS E					5	5
			Rewards MEDS E					3	5
			Scheduling MEDS E					1	1
			Self-monitoring MEDS E					6	10
			Support from doctors and staff MEDS E					2	3
			Support from parent MEDS E					4	4
			Taking meds was not challenging MEDS E					12	21
			Using pill organizers MEDS E					8	12
	Starches							6	9
		Adherence STARCH						0	0
		Barriers to consuming starches STARCH B						25	42
			Burden STARCH B					28	274
			Challenging to pair with medications STARCH B					4	5
			Changes to colour or smell of food or drink STARCH B					2	3
			Changes to routine and being away from home STARCH B					4	6
			Child was a picky eater or refuses starches STARCH B					18	30
			Conflicted with medical tests STARCH B					2	5
			Cost of foods to mix with starch STARCH B					2	2
			Duration of intervention was daunting STARCH B					1	1
			Establishing a routine is challenging STARCH B					1	1
			Falling asleep before taking starch STARCH B					1	2
			Feeling ok so not motivated to have starch STARCH B					1	2
			Feeling unwell or not feeling good STARCH B					1	1
			Forgetting or difficult to remember STARCH B					10	17
			Having to ensure the right food or drink was available for mixing STARCH B					16	25
			Intervention fatigue STARCH B					6	8
			Lack of social support STARCH B					12	16
			Meds prioritised as more important than starch STARCH B					1	1
			Not wanting to take starches STARCH B					2	2
			Other health condition STARCH B					2	2
			Parent didn't give reminder STARCH B					1	2
			School STARCH B					1	1
			Serving size was too large STARCH B					8	11
			Side effects of meds STARCH B					4	6
			Socializing STARCH B					1	2
			Sporting commitments STARCH B					2	3
			Stressful or frustrating STARCH B					1	2
			Taste of starch STARCH B					6	16
			Texture of starch STARCH B					14	28
			Time consuming STARCH B					9	11
			Trying to find a food or drink to mix it with STARCH B					2	8
			Unpleasant STARCH B					17	38
			Work STARCH B					4	10
		Enablers of consuming starches STARCH E						6	7
			Appetite STARCH E					26	343
			Child remembering STARCH E					1	1
			Consistent context STARCH E					0	0
			Consistent with personal responsibilities STARCH E					7	8
			Cues to action STARCH E					2	2
			Did not interfere with other tasks STARCH E					8	15
			Did not taste bad STARCH E					3	3
			Easy or not difficult STARCH E					5	7
			Finding right foods to mix with STARCH E					13	33
			Forcing self to take starches STARCH E					20	48
			Gaming STARCH E					1	1
			Got easier over time STARCH E					1	1
			Habit STARCH E					4	4
			Having a routine STARCH E					5	12
			Having the ingredients to mix with available at home STARCH E					23	57
			Importance STARCH E					2	2
			More consistent routines due to COVID STARCH E					1	2
			Not having to physically attend school STARCH E					3	3
			Not time consuming STARCH E					3	5
			Pairing with medications STARCH E					2	5
			Planning to overcome anticipated barriers STARCH E					5	12
			Reminders - electronic STARCH E					5	8
			Reminders from parent STARCH E					6	17
			Scheduling STARCH E					15	21
			Self-monitoring STARCH E					9	11
			Single serving size packaging STARCH E					14	31
			Starch helped child to feel better STARCH E					2	3
			Study information STARCH E					1	2
			Support from family STARCH E					1	1
			Support from parent STARCH E					4	5
			Thinking of starch as another medication STARCH E					11	13
			Trying not to think about the taste or texture STARCH E					1	3
			Valued outcomes STARCH E					2	3
	Stool samples							3	4
		Adherence STOOL						0	0
		Barriers to collection STOOL B						19	21
			Added to burden of collections for doctor STOOL B					26	165
			After school activities STOOL B					1	1
			Age of child or youth STOOL B					1	1
			Child didn't want to provide sample STOOL B					1	1
			Clean-up was burdensome or unpleasant STOOL B					2	4
			Collection conflicted with household goals STOOL B					7	14
			Collection equipment was not optimal STOOL B					1	1
			Collection was embarrassing STOOL B					4	6
			Collection was not easy STOOL B					2	3
			Collection was time consuming STOOL B					7	9
			Collection was unpleasant or not enjoyable STOOL B					3	4
			Complicated instructions and steps involved					18	38
			Delaying or putting off collection STOOL B					1	4
			Diarrhea made collection challenging STOOL B					1	1
			Difficulty communicating with collection service STOOL B					1	1
			Feeling unclean when collecting sample STOOL B					1	1
			Forgetting that collection was due STOOL B					2	5
			Having to keep the sample cold STOOL B					1	1
			Infrequent or small bowel movements STOOL B					1	1
			Lack of support STOOL B					5	6
			Language or communication barriers STOOL B					2	3
			Medical procedure conflicting with collection STOOL B					1	1
			Mental health making collection difficult or prioritized over collection STOOL B					1	1
			Not being home or travelling STOOL B					2	5
			Not feeling well STOOL B					7	10
			Not wanting to burden other family members to help STOOL B					1	1
			School STOOL B					1	1
			Stressful STOOL B					6	9
			Timing window for collection STOOL B					6	8
			Varying procedures for collection STOOL B					10	15
			Work STOOL B					1	1
		Enablers of collection STOOL E						7	8
			Adopting a positive mindset					27	200
			Advance notice of collection					3	3
			Age of child					2	3
			Child engagement and responsibility					1	1
			Collection equipment made it easier					9	12
			Consistent context for collection					12	16
			Consistent with parenting role					5	7
			Covid related changes to routine					1	1
			Cues to action					5	7
			Did not interfere with other activities					1	1
			Easy to collect or no problems collecting					1	1
			Flexibility of timing for collection					13	23
			Got easier over time					6	8
			Having a shower afterwards to feel cleaner					4	5
			Having regular bowel movements					2	2
			Infrequent collection limited burden					2	2
			Instructions for collection procedure helped					4	5
			Lab collection service					8	13
			Not having to physically attend school					9	14
			Not time consuming					1	1
			Planning to overcome barriers					2	2
			Poop emoji on packaging lightened the mood					8	13
			Reporting results to doctor to save added collection for diagnostics					1	1
			Support from family members					1	1
			Support from hospital staff					2	2
			Support from parent					1	2
			Support from the study team					19	32
			Using humour as a coping strategy					4	5
			Valued outcomes					4	4
			Well-practiced due to prior medical testing					3	5
			Working from home					4	4
								1	4

## Sheet: DEDUCTIVE CODING
	PPA Unit of Analysis					Files	References
Random #	1 Importance - How important each project is to you at the present time					14	37
		1.1 High importance				13	29
			1.1.1 Commitment			10	22
				Commitment MEDS E		3	3
				Sense of commitment, responsibility, motivation to take part TRIAL E		9	19
			1.1.2 Important			3	7
				Importance MEDS E		2	2
				Importance STARCH E		1	2
				Importance TRIAL E		2	3
		1.2 Low importance				4	6
			Intervention was not top priority TRIAL B			2	3
			Not considered important MEDS B			1	1
			Participation was low priority TRIAL B			1	2
		1.3 Uncertain of importance				2	2
			Not sure if it was important to the research DIARY B			2	2
	2 Enjoyment - how you enjoy working on each project					9	18
		2.1 Not enjoyable				6	11
			2.1.1 Unpleasant			0	0
				Changes to colour or smell of food or drink STARCH B		4	6
				Clean-up was burdensome or unpleasant STOOL B		7	14
				Collection was unpleasant or not enjoyable STOOL B		18	38
				Having to take enema was unpleasant MEDS B		1	1
				Injections or infusions were unpleasant MEDS B		4	8
				Taste of meds MEDS B		3	3
				Taste of starch STARCH B		14	28
				Texture of starch STARCH B		9	11
				Unpleasant STARCH B		4	10
			2.1.2 Unclean			2	5
				Feeling unclean when collecting sample STOOL B		2	5
			2.1.3 Embarrassing			2	3
				Collection was embarrassing STOOL B		2	3
			2.1.4 Annoying			2	2
				Trail activities perceived to be annoying TRIAL B		2	2
			2.1.5 Not fun			1	1
				Anticipating that participation my not be fun TRIAL B		1	1
		2.2 Neutral				5	7
			Did not taste bad STARCH E			5	7
		2.3 Enjoyable				0	0
			2.3.1 Fun			0	0
				Fun to use DIARY E		3	4
				Thought participation would be fun REASON P		1	2
	3 Difficulty - How difficult you find it to carry out each project					28	145
1		3.1 Not difficult				23	84
			Easy or not difficult STARCH E			13	33
			Easy to collect or no problems collecting STOOL E			13	23
			Easy to use DIARY E			10	13
			Not having difficulty swallowing pills MEDS E			2	2
			Not too demanding REASON P			1	1
			Overall participation was not difficult TRIAL E			13	24
			Taking meds was not challenging MEDS E			8	12
2		3.2 Difficult				16	36
			Challenging MEDS B			11	16
			Collection was not easy STOOL B			7	9
			Difficulty DIARY B			1	2
			Difficulty taking pills MEDS B			5	6
			Trial activities were difficult TRIAL B			2	3
3		3.3 Became easier over time				14	25
			3.3.1 Easier over time			14	22
				Got easier over time MEDS E		6	9
				Got easier over time STARCH E		4	4
				Got easier over time STOOL E		4	5
				Trial participation got easier over time TRIAL E		3	4
			3.3.2 More difficult at the beginning			3	3
				More difficult at the beginning MEDS B		2	2
				Overall trial participation was difficult at the beginning TRIAL B		1	1
	4 Visibility - How visible each project is to the relevant people who are close to you - that is how aware are they that you are engaged in this project					3	5
		4.1 Highly visable				3	5
			Parent also had illness ILLNESS			2	2
			Parent also has condition REASON P			2	3
	5 Control - How much you feel you are in control of each project					1	9
		5.1 Refusal to undertake intervention activities				1	9
			Child refused to participate REASON W			1	2
			Child refuses to take meds MEDS B			1	2
			Child refuses to undertake intervention activities TRIAL B			1	5
	6 Initiation - How much you feel responsible for having initiated each project					10	16
		6.1 High sense of responsibiity for initiation				7	7
			Child or youth wanted to participate REASON P			7	7
		6.2 Initiation driven by other				4	4
			Parent wanted child to participate REASON P			4	4
		6.3 Low sense of responsibility for initiation				1	5
			Child felt pressured by parent to participate REASON P			1	3
			Feeling forced by parent to take part TRIAL B			1	2
	7 Stress - How stressful it is for you to carry out each project					17	49
		7.1 Stress or frustration				15	42
			Feeling stressed TRIAL B			3	6
			Stressful or frustrating MEDS B			10	12
			Stressful or frustrating STARCH B			6	16
			Stressful STOOL B			6	8
		7.2 Overwhelmed				5	7
			Feeling overwhelmed MEDS B			1	2
			Feeling overwhelmed TRIAL B			4	4
			Not feeling organized in life overall TRIAL B			1	1
	8 Time adequacy - How much you feel that the amount of time you spend working on each project is adequate					10	31
		8.1 Time consuming				9	21
			Collection was time consuming STOOL B			3	4
			Intervention participation is time consuming overall TRIAL B			2	2
			Time consuming MEDS B			5	7
			Time consuming STARCH B			2	8
		8.2 Not time consuming				3	10
			Not time consuming DIARY E			1	1
			Not time consuming STARCH E			2	5
			Not time consuming STOOL E			2	2
			Not time consuming TRIAL E			2	2
	9 Outcome - What you anticipate the outcome of each project to be					3	6
		9.1 Low anticipation of success				3	6
			Did not feel better due to participating TRIAL B			1	2
			Not feeling better after taking meds MEDS B			2	4
	10 Self-identity - How typical of you each project is					3	4
		10.1 Consistent with self-identity				3	4
			Previously participated in research studies TRIAL E			2	3
			Trial participation is consistent with identity TRIAL E			1	1
	11 Others' view - How important each project is seen to be by relevant people who are close to you					0	0
	12 Value conguency - To what extent is each project consistent with he values which guide your life					28	143
		12.1 Valued outcomes of trial participation				28	143
			Advance understanding of the disease REASON P			25	44
			Appeal of natural or food-based intervention REASON P			4	6
			It was the right thing to do REASON P			2	3
			Motivated to take meds to feel better MEDS E			7	10
			Research was considered important or valued REASON P			10	17
			To benefit the child REASON P			10	16
			To help the doctor REASON P			3	5
			Valued outcomes STARCH E			3	4
			Valued outcomes STOOL E			3	5
			Valued outcomes support trial participation TRIAL E			18	33
	13 Positive impact - How much you feel that each project helps the others. Don’t worry whether it hinders or not.					24	84
1		13.1 School				18	40
			13.1.1 Not having to physically attend school			17	35
				Not having to physically attend school MEDS E		3	3
				Not having to physically attend school STARCH E		3	5
				Not having to physically attend school STOOL E		1	1
				Not having to physically attend school TRIAL E		2	2
			13.1.2 Credit for volunteering			3	5
2		13.2 Trial activities facilitated one-another				7	21
			Pairing with food MEDS E			1	3
			Pairing with medications STARCH E			5	12
			Pairing with starch MEDS E			3	6
3		13.3 Medical treatment and diagnostics				6	7
			Pairing with meds for other conditions MEDS E			1	2
			Reporting results to doctor to save added collection for diagnostics STOOL E			1	1
			Well-practiced due to prior medical testing STOOL E			4	4
4		13.4 Health				4	7
			Appetite STARCH E			1	1
			Having regular bowel movements STOOL E			2	2
			Helped child to feel more in control of illness DIARY E			1	1
			Starch helped child to feel better STARCH E			1	2
			Trial activities facilitated a sense of control over the condition TRIAL E			1	1
5		13.5 Household roles and responsibilities				4	4
			Consistent with parenting role STOOL E			1	1
			Consistent with personal responsibilities STARCH E			2	2
			Supporting child to participate is consistent with parenting role TRIAL E			1	1
6		13.6 Work				1	4
			Working from home STOOL E			1	4
7		13.7 Leisure activities				1	1
			Gaming STARCH E			1	1
	14 Negative Impact - How much you feel that each project hinders other projects					27	226
		14.1 Illness demands				24	117
1			14.1.1 Illness symptoms			14	35
				Characteristics of bowel movements		6	7
				Diarrhea made collection challenging STOOL B		1	1
				Infrequent or small bowel movements STOOL B		5	6
				Feeling unwell		11	28
					Child is unwell DIARY B	1	1
					Feeling too ill to take meds MEDS B	3	5
					Feeling unwell or not feeling good STARCH B	10	17
					Feeling unwell TRIAL B	1	1
					Not feeling unwell so easy to forget MEDS B	1	2
					Not feeling well DIARY B	1	1
					Not feeling well STOOL B	1	1
2			14.1.2 Adjusting to illness			6	30
				Adjusting to illness MEDS B		4	6
				Adjusting to the illness TRIAL B		6	24
3			14.1.3 Managing illness and trial goals ILLNESS			9	23
4			14.1.4 Illness worstens			7	15
				Advised by doctor or research staff REASON W		7	15
5			14.1.5 Medical procedures and diagnositics			6	7
				Added to burden of collections for doctor STOOL B		1	1
				Conflicted with medical tests STARCH B		2	2
				Having a medical procedure MEDS B		2	2
				Medical procedure conflicting with collection STOOL B		1	1
				Varying procedures for collection STOOL B		1	1
6			14.1.6 Other health conditions			3	7
				Mental health making collection difficult or prioritized over collection STOOL B		2	5
				Other health condition STARCH B		1	2
1		14.2 School demands				11	30
			School conflicting with intervention participation TRIAL B			6	8
			School MEDS B			2	2
			School STARCH B			8	11
			School STOOL B			6	9
2		14.3 Work demands				13	22
			Work conflicts TRIAL B			5	7
			Work STARCH B			6	7
			Work STOOL B			7	8
3		14.4 Household demands				7	7
			Collection conflicted with household goals STOOL B			1	1
			Conflicting with family routines MEDS B			1	1
			Family time TRIAL B			1	1
			Roles and responsibilities within family unit TRIAL B			4	4
4		14.5 Trial activities hindered one-another				5	7
			Challenging to pair with medications STARCH B			2	3
			Meds prioritised as more important than starch STARCH B			2	2
			Side effects of meds STARCH B			1	2
5		14.6 Research demands				4	7
			Research demands TRIAL B			4	7
6		14.7 Social demands				3	6
			Socializing interfering with trial activities TRIAL B			2	3
			Socializing STARCH B			2	3
7		14.8 Sporting and extracurricular demands				3	5
			After school activities STOOL B			1	1
			Sport MEDS B			1	2
			Sporting commitments STARCH B			1	2
8		14.9 Sleep				1	2
			Falling asleep before taking starch STARCH B			1	2
10		14.10 Health				1	1
			Feeling ok so not motivated to have starch STARCH B			1	1
11		14.11 Little interference overall with non-trial activities				10	22
			Did not interfere with other activities STOOL E			1	1
			Did not interfere with other tasks STARCH E			3	3
			Trial activities did not interfere too much with daily life TRIAL E			8	18
	15 Progress - How successful you have been in a project so far					28	128
		15.1 Task adherence				28	128
1			Adherence DIARY			24	46
2			Adherence MEDS			13	19
3			Adherence STARCH			25	42
4			Adherence STOOL			19	21
	16 Challenge - To what extent each project is demanding and challenging to you					28	960
		16.1 Types of challenges encountered				28	335
			16.1.1 Features of the trial design			27	101
1				Duration of intervention, burden and intervention fatigue		15	41
					Burden DIARY B	1	4
					Burden STARCH B	4	5
					Duration of intervention was challenging TRIAL B	4	10
					Duration of intervention was daunting STARCH B	1	1
					Intervention fatigue MEDS B	3	3
					Intervention fatigue STARCH B	12	16
					Intervention fatigue TRIAL B	1	2
2				Equipment and materials		11	23
					Collection equipment was not optimal STOOL B	4	6
					Design of diary	4	6
					Concern about book being damaged DIARY B	1	1
					Design of self-monitoring exercise DIARY B	1	2
					Not enough space to record everything DIARY B	2	3
					Lower dose frequency MEDS B	1	2
					Serving size was too large STARCH B	4	6
3				Size of pills		2	3
					Pills difficult to cut MEDS B	1	1
					Size of pills MEDS B	1	2
4				Instructions		1	4
					Complicated instructions and steps involved STOOL B	1	4
					Not sure how to complete intervention activity	0	0
					Did not have symptoms so nothing to record DIARY B	13	13
					Not sure what to report in diary DIARY B	3	8
5				Procedures		18	33
					Having to keep the sample cold STOOL B	1	1
					Having to take with food MEDS B	1	1
					Number of meds to be taken MEDS B	9	15
					Problem with prescriptions MEDS B	1	1
					Timing window for collection STOOL B	10	15
			16.1.2 Changing, establishing and absence of routines			24	56
1				Changes in routines		22	39
					Changes in daily routines disrupting trial activities TRIAL B	1	1
					Changes in daily routines MEDS B	1	2
					Changes in routine DIARY B	1	1
					Changes to routine and being away from home STARCH B	18	30
					COVID-related changes to daily life TRIAL B	3	5
2				Establishing routines		7	13
					Challenges establishing routines TRIAL B	2	3
					Challenging to build a routine MEDS B	4	6
					Establishing a routine DIARY B	1	2
					Establishing a routine is challenging STARCH B	1	2
3				Not having a routine		2	2
					Filling in diary was not part of a routine DIARY B	2	2
4				Recovering after a setback		1	2
1			16.1.3 Organisational challenges			19	52
				Diary in a different location from starches DIARY B		1	2
				Having to ensure the right food or drink was available for mixing STARCH B		6	8
				Lost the diary DIARY B		1	1
				Storing packaging TRIAL B		2	3
				Trying to find a food or drink to mix it with STARCH B		17	38
2			16.1.4 Forgetting or difficulty remembering			19	50
				Difficulty recalling what happened DIARY B		4	4
				Forgetting or difficult to remember STARCH B		16	25
				Forgetting or having to remember DIARY B		6	8
				Forgetting that collection was due STOOL B		1	1
				Forgetting to take meds or difficulty remembering MEDS B		7	10
				Having to remember to do trial activities TRIAL B		1	1
				Parent didn't give reminder STARCH B		1	1
3			16.1.5 Setting and context			13	22
				Being away from home making it difficult to do intervention activities TRIAL B		4	4
				Not being home or travelling STOOL B		7	10
				Travel or being away from home MEDS B		6	8
4			16.1.6 Characteristics of child			6	11
				Age		4	5
					Age of child or youth STOOL B	1	1
					Age or developmental stage of child TRIAL B	3	3
					Age or developmental stage of child TRIAL E	1	1
				Child was a picky eater or refuses starches STARCH B		2	5
				Mood MEDS B		1	1
5			16.1.7 Limited social support			4	5
				Lack of social support STARCH B		1	1
				Lack of support STOOL B		2	3
				Not wanting to burden other family members to help STOOL B		1	1
6			16.1.8 EDI			1	2
				Difficulty communicating with collection service STOOL B		1	1
				Language or communication barriers STOOL B		1	1
7			16.1.9 Financial			1	1
				Cost of foods to mix with starch STARCH B		1	1
8			16.1.10 Pain, discomfort, and side effects			13	35
				Not wanting to give or receive injection MEDS B		8	16
				Pain from injections MEDS B		5	5
				Side effects from medications MEDS B		6	14
		16.2 Strategies applied to overcome challenges				28	381
1			16.2.1 Building routines			25	103
				Having a routine DIARY E		3	5
				Having a routine MEDS E		14	23
				Having a routine STARCH E		23	57
				Having routines TRIAL E		9	18
2			16.2.2 Self-monitoring			20	54
				Good to track progress DIARY E		5	9
				Self-monitoring MEDS E		2	3
				Self-monitoring STARCH E		14	31
				Used as a tool to stay organized DIARY E		2	2
				Using pill organizers MEDS E		6	9
3			16.2.3 Organisation			20	52
				Finding right foods to mix with STARCH E		20	48
				Having a shower afterwards to feel cleaner STOOL E		2	2
				Having the ingredients to mix with available at home STARCH E		2	2
4			16.2.4 Reminders			19	51
				Electronic reminders		6	24
					Reminders - electronic STARCH E	6	17
					Reminders on phone DIARY E	2	2
					Reminders on phone MEDS E	3	5
				Reminders from parents or other household members		17	23
					Reminders from parent DIARY E	2	2
					Reminders from parent STARCH E	15	21
				Using reminders for trial activities TRIAL E		3	4
5			16.2.5 Cues to action			17	34
				Cue to action DIARY E		7	9
				Cues to action MEDS E		6	9
				Cues to action STARCH E		8	15
				Cues to action STOOL E		1	1
6			16.2.6 Coping planning			11	28
				Adjusting for changes in routines TRIAL E		2	3
				Planning to manage demands of trial and life TRIAL E		3	4
				Planning to overcome anticipated barriers STARCH E		5	8
				Planning to overcome barriers STOOL E		8	13
7			16.2.7 Scheduling			12	21
				Scheduling MEDS E		6	10
				Scheduling STARCH E		9	11
8			16.2.8 Habits			6	17
				Habit MEDS E		1	2
				Habit STARCH E		5	12
				Performance of trial activities became more automatic over time TRIAL E		3	3
9			16.2.9 Cognitive reframing			9	13
				Adopting a positive mindset STOOL E		3	3
				Thinking of starch as another medication STARCH E		1	3
				Trying not to think about the taste or texture STARCH E		2	3
				Using humour as a coping strategy STOOL E		4	4
10			16.2.10 Remembering			6	6
				Ability to recall actions DIARY E		1	1
				Remembering MEDS E		5	5
11			16.2.11 Rewards			1	1
				Rewards MEDS E		1	1
12			16.2.12 Self-regulation			1	1
				Forcing self to take starches STARCH E		1	1
		16.3 Contextual factors that helped to overcome challenges				25	160
13			16.3.1 Social support			25	119
				Support from doctors and staff MEDS E		4	4
				Support from family members STOOL E		2	2
				Support from family STARCH E		4	5
				Support from hospital staff STOOL E		1	2
				Support from parent DIARY E		2	3
				Support from parent MEDS E		12	21
				Support from parent STARCH E		11	13
				Support from parent STOOL E		19	32
				Support from the study team STOOL E		4	5
				Support provided by family and friends TRIAL E		6	10
				Support provided by medical team TRIAL E		0	0
				Support provided by others TRIAL E		1	2
				Support provided by parent TRIAL E		10	10
				Support provided by study team TRIAL E		7	10
14		16.3.2 Consistent context				13	20
			Consistent context for collection STOOL E			5	7
			Consistent context MEDS E			4	5
			Consistent context STARCH E			7	8
15		16.3.3 More consistent routines due to COVID-19				11	21
			Covid related changes to routine STOOL E			5	7
			Covid restrictions made trial participation easier TRIAL E			6	9
			More consistent routines due to COVID MEDS E			1	2
			More consistent routines due to COVID STARCH E			3	3
16		16.4 Features of the trial that made participation easier				25	83
			16.4.1 Organisation			13	30
				Advance notice of collection STOOL E		2	3
				Flexibility of timing for collection STOOL E		6	8
				Infrequent collection limited burden STOOL E		4	5
				Lab collection service STOOL E		9	14
			16.4.2 Equipment and supplies			13	20
				Collection equipment made it easier STOOL E		12	16
				Poop emoji on packaging lightened the mood STOOL E		1	1
				Single serving size packaging STARCH E		2	3
			16.4.3 Information and instructions			11	20
				Information provided in trial booklet TRIAL E		5	6
				Instructions for collection procedure helped STOOL E		8	13
				Study information STARCH E		1	1
			16.4.4 Fewer meds or lower dose frequency			5	7
				Fewer meds or lower dose frequency MEDS E		5	7
			16.4.5 Low risk			4	5
				Low risk REASON P		4	5
			16.4.6 No cost			1	1
				No financial cost TRIAL E		1	1
17		16.5 Characteristics of child that made participation easier				1	1
			16.5.1 Age			1	1
				Age of child STOOL E		1	1
	17 Absorption - To what extent you become engrossed or deeply involved in a project					16	36
		17.1 High absorption				14	25
			17.1.1 Responsibility			10	17
				Child engagement and responsibility STOOL E		9	12
				Child or youth took responsibility for completing or tracking DIARY E		4	5
			17.1.2 Willingness			8	8
				Child's willingness to do intervention activities TRIAL E		8	8
		17.2 Low absorption				7	11
			17.2.1 Unwillingness			4	6
				Child didn't want to provide sample STOOL B		2	4
				Not wanting to take starches STARCH B		2	2
			17.2.2 Low motivation			3	4
				Lack of interest or motivation in completing the diary DIARY B		2	3
				Parent not motivated to participate TRIAL B		1	1
			17.2.3 Procrastination			1	1
				Delaying or putting off collection STOOL B		1	1
	20 Illness as an independent project					15	81
		20.1 Challenges				13	36
			Adjusting to the illness ILLNESS			13	36
		20.2 Negative impact				11	36
			20.2.1 Household			6	17
				Change in parenting role due to illness ILLNESS		3	7
				Managing illness and household goals ILLNESS		5	10
			20.2.2 School			6	8
				Managing illness and school goals ILLNESS		6	8
			20.2.3 Work			3	4
				Managing illness and work goals ILLNESS		3	4
			20.2.4 EDI			1	4
				Dealing with inequity and discrimination during treatment ILLNESS		1	3
				Managing illness and immigration goals ILLNESS		1	1
			20.2.5 Pandemic			3	3
				Managing illness in the context of COVID (unfavourable) ILLNESS		3	3
		20.3 Social support				4	7
			Support from family members to manage illness ILLNESS			3	3
			Support from medical staff to manage illness ILLNESS			2	2
			Support from parent to manage illness ILLNESS			2	2
		20.4 Positive impact				2	2
			20.4.1 Pandemic			2	2
				Managing illness in the context of COVID (favourable) ILLNESS		2	2
